# Supplementary material for: A Novel Mechanomyography (MMG) Sensor Based on Piezo-Resistance Principle and with a Pyramidic Microarray
Source: Micromachines (Basel). 2023 Sep 28;14(10):1859. doi: 10.3390/mi14101859 (PMC10609147; doi:10.3390/mi14101859)
Supplement: Supplementary file 1 [file micromachines-14-01859-s001.zip]

Archive with 1 entries (1 files):
- micromachines-2569009-supplementary.pdf
